# Supplementary material for: Event-Based Surveillance of Poisonings and Potentially Hazardous Exposures over 12 Months of the COVID-19 Pandemic
Source: Int J Environ Res Public Health. 2021 Oct 22;18(21):11133. doi: 10.3390/ijerph182111133 (PMC8583514; doi:10.3390/ijerph182111133)
Supplement: Supplementary file 1 [file ijerph-18-11133-s001.zip]

Archive with 2 entries (2 files):
- ijerph-1410377-Supplementary File 1.pdf
- ijerph-1410377-Supplementary File 2.pdf
